# Supplementary material for: Integration of Data from Liquid–Liquid Phase Separation Databases Highlights Concentration and Dosage Sensitivity of LLPS Drivers
Source: Int J Mol Sci. 2021 Mar 16;22(6):3017. doi: 10.3390/ijms22063017 (PMC8002189; doi:10.3390/ijms22063017)
Supplement: Supplementary file 1 [file ijms-22-03017-s001.zip]

Archive with 2 entries (2 files):
- a_Farahi_supplementary_figures.pdf
- a_Farahi_supplementary_tables.xlsx
